# Supplementary material for: Therapeutic Potency of Ovothiol A on Ethanol-Induced Gastric Ulcers in Wistar Rats
Source: Mar Drugs. 2022 Dec 28;21(1):25. doi: 10.3390/md21010025 (PMC9862145; doi:10.3390/md21010025)
Supplement: Supplementary file 1 [file marinedrugs-21-00025-s001.zip]

Archive with 1 entries (1 files):
- marinedrugs-2094170-supplementary.pdf
